# Supplementary material for: Evaluating the Efficacy and Safety of Botulinum Toxin in Treating Overactive Bladder in the Elderly: A Meta-Analysis with Trial Sequential Analysis of Randomized Controlled Trials
Source: Toxins (Basel). 2024 Nov 8;16(11):484. doi: 10.3390/toxins16110484 (PMC11597992; doi:10.3390/toxins16110484)
Supplement: Supplementary file 1 [file toxins-16-00484-s001.zip]

Archive with 1 entries (1 files):
- Table S1_Search strategy.pdf
